# Supplementary material for: A disintegrin and metalloproteinase domain 9 facilitates SARS-CoV-2 entry into cells with low ACE2 expression
Source: Microbiol Spectr. 2023 Sep 15;11(5):e03854-22. doi: 10.1128/spectrum.03854-22 (PMC10581035; doi:10.1128/spectrum.03854-22)
Supplement: Supplemental file — shRNA screening results. [file spectrum.03854-22-s0002.xlsx]

## Sheet: H1650
			*Values represent the relative fold change of the luminescence values normalized to the MTS assay of each sample
Gene name	Well	Clone ID	1st*	2nd*	Average
BACE1	A4	TRCN0000000278	0.0792738	0.079954	0.0796139
ACE2	C6	TRCN0000046695	0.142246	0.0341946	0.08822
CTSL1	B2	TRCN0000003675	0.0863066	0.107609	0.0969579
ANXA2	G8	TRCN0000296322	0.0880298	0.147559	0.117795
WNT3A	F10	TRCN0000244631	0.12173	0.164179	0.142955
ACE2	C5	TRCN0000046694	0.23708	0.13664	0.18686
ADAM9	D2	TRCN0000046980	0.187879	0.238658	0.213269
CAPN2	G7	TRCN0000284853	0.195313	0.25416	0.224736
BST2	G10	TRCN0000303444	0.193858	0.290937	0.242397
TMPRSS2	G4	TRCN0000273413	0.348801	0.143	0.2459
CTSB	A9	TRCN0000003657	0.22041	0.29193	0.25617
PSEN1	E1	TRCN0000061742	0.29623	0.283117	0.289673
SORL1	E3	TRCN0000062950	0.34243	0.240939	0.291684
ACE2	C4	TRCN0000046693	0.464385	0.195602	0.329993
ECE1	C12	TRCN0000046942	0.340742	0.402395	0.371568
FASLG	D9	TRCN0000058998	0.23272	0.528642	0.380681
FAS	F7	TRCN0000218492	0.499571	0.263642	0.381607
PSEN2	F1	TRCN0000073746	0.183501	0.587617	0.385559
HRG	E9	TRCN0000073634	0.450317	0.353236	0.401777
WNT3A	F9	TRCN0000244630	0.449641	0.37674	0.41319
CTSL1	B1	TRCN0000003674	0.50211	0.325645	0.413877
PRNP	H3	TRCN0000310705	0.301045	0.530339	0.415692
HSPD1	B9	TRCN0000029444	0.592014	0.332071	0.462042
FURIN	G1	TRCN0000262168	0.408277	0.60331	0.505794
FURIN	G6	TRCN0000282134	0.553604	0.490055	0.52183
PCSK9	F3	TRCN0000075233	0.974952	0.184833	0.579893
MME	C10	TRCN0000046826	0.702237	0.49782	0.600028
APP	B4	TRCN0000006707	0.665116	0.570844	0.61798
CTSL1	B3	TRCN0000003677	0.529175	0.757282	0.643229
TFPI	E6	TRCN0000073584	0.750195	0.564646	0.657421
BST2	G11	TRCN0000303445	0.941207	0.425932	0.683569
BACE1	A5	TRCN0000000280	0.420708	0.972353	0.696531
PSEN1	D11	TRCN0000061738	0.753917	0.640257	0.697087
HMGB1	H6	TRCN0000356490	0.976912	0.576134	0.776523
DPP4	D6	TRCN0000050776	0.711103	0.842464	0.776783
TMPRSS2	G5	TRCN0000273414	0.640112	0.927398	0.783755
ECE1	H7	TRCN0000415551	0.491853	1.08046	0.786159
CTSK	A7	TRCN0000003628	0.817035	0.816406	0.81672
ADAM9	H10	TRCN0000290528	0.774069	0.878973	0.826521
TMPRSS2	A2	TRCN0000000266	0.852099	0.825675	0.838887
ACE	C2	TRCN0000046616	0.988915	0.718334	0.853624
HSPD1	B12	TRCN0000029448	0.68215	1.05038	0.866266
HRG	E10	TRCN0000073635	1.2292	0.544794	0.886996
MME	C7	TRCN0000046823	1.166	0.635375	0.900686
TFPI	E7	TRCN0000073585	1.04385	0.772669	0.908259
APP	B6	TRCN0000011043	1.27278	0.585234	0.929008
MME	C8	TRCN0000046824	0.926622	0.935382	0.931002
ACE	C1	TRCN0000046613	0.963958	0.907496	0.935727
PCSK9	F4	TRCN0000075235	1.20378	0.668888	0.936336
SORL1	E4	TRCN0000062951	1.10075	0.864734	0.982744
LacZ	F12,G12	TRCN0000072240	1	1	1
PRNP	H4	TRCN0000315762	1.11212	0.95405	1.03308
WNT3A	F8	TRCN0000244629	1.45957	0.636058	1.04781
ECE1	H8	TRCN0000427615	1.20619	1.11471	1.16045
PCSK9	F6	TRCN0000075237	1.5771	0.835049	1.20607
BST2	G9	TRCN0000299179	1.7207	0.733459	1.22708
BST2	H2	TRCN0000310391	1.47922	1.13731	1.30827
CAPN2	G3	TRCN0000272831	1.04214	1.66626	1.3542
ADAM9	H9	TRCN0000046982	1.67381	1.23927	1.45654
CTSB	A10	TRCN0000003658	1.49141	1.45687	1.47414
BACE1	A3	TRCN0000000277	1.36202	1.66219	1.51211
CTSK	A8	TRCN0000003629	1.63575	1.42688	1.53131
ANXA2	D8	TRCN0000056145	2.10631	0.988985	1.54765
CAPN2	G2	TRCN0000272781	1.77232	1.41368	1.593
PRNP	H5	TRCN0000315764	1.56971	1.64645	1.60808
FASLG	D10	TRCN0000058999	2.0869	1.18453	1.63572
HMGB1	B7	TRCN0000018932	2.07124	1.24093	1.65609
HRG	E8	TRCN0000073633	2.34512	1.21376	1.77944
ANXA2	D7	TRCN0000056144	2.06927	1.50477	1.78702
PSEN2	E12	TRCN0000073744	1.5626	2.10277	1.83269
DPP4	D5	TRCN0000050775	1.71481	2.01431	1.86456
HSPD1	B10	TRCN0000029445	2.09379	1.98578	2.03978
SORL1	E2	TRCN0000062948	1.93876	2.1981	2.06843
PSEN1	D12	TRCN0000061741	2.56181	2.22126	2.39154
HMGB1	B8	TRCN0000018934	2.475	2.37136	2.42318
CTSK	A6	TRCN0000003627	2.13991	2.87546	2.50768
DPP4	D3	TRCN0000050773	2.37767	2.74594	2.5618
HSPD1	B11	TRCN0000029446	2.58411	2.79706	2.69059
DPP4	D4	TRCN0000050774	3.34759	2.23491	2.79125
ACE	C3	TRCN0000046617	2.86491	2.82263	2.84377
FURIN	F11	TRCN0000262167	4.0088	2.03108	3.01994
PSEN2	F2	TRCN0000073747	2.99006	3.35107	3.17056
MME	C9	TRCN0000046825	4.34684	3.06898	3.70791
PCSK9	F5	TRCN0000075236	4.39209	3.19583	3.79396
ECE1	C11	TRCN0000046938	3.58214	4.11161	3.84688
APP	B5	TRCN0000011042	4.89812	3.60948	4.2538
ADAM9	D1	TRCN0000046978	4.88424	3.64786	4.26605
CTSB	A11	TRCN0000003659	4.73129	5.27199	5.00164
TFPI	E5	TRCN0000073583	15.239	9.4271	12.333
HRG	E11	TRCN0000073637	21.7575	10.2287	15.9931

## Sheet: HEK293T
			*Values represent the relative fold change of the luminescence values normalized to the MTS assay of each sample
Gene name	Well	Clone ID	1st	2nd	Average
ACE2	C5	TRCN0000046694	0.169993	0.126942	0.148467
SORL1	E3	TRCN0000062950	0.201279	0.210081	0.20568
CTSB	A9	TRCN0000003657	0.214403	0.223903	0.219153
WNT3A	F10	TRCN0000244631	0.0931485	0.394583	0.243866
MME	C10	TRCN0000046826	0.18121	0.346564	0.263887
PCSK9	F4	TRCN0000075235	0.151729	0.383702	0.267716
CTSL1	B2	TRCN0000003675	0.277819	0.266056	0.271937
ADAM9	D2	TRCN0000046980	0.302907	0.244895	0.273901
ANXA2	G8	TRCN0000296322	0.201568	0.435591	0.31858
ACE2	C6	TRCN0000046695	0.307342	0.366586	0.336964
CTSL1	B3	TRCN0000003677	0.407338	0.291744	0.349541
PCSK9	F3	TRCN0000075233	0.369634	0.37132	0.370477
PCSK9	F5	TRCN0000075236	0.291922	0.488004	0.389963
TFPI	E6	TRCN0000073584	0.254466	0.533463	0.393964
TFPI	E7	TRCN0000073585	0.371291	0.441701	0.406496
TMPRSS2	G5	TRCN0000273414	0.314267	0.534655	0.424461
PCSK9	F6	TRCN0000075237	0.337975	0.522282	0.430128
ACE2	C4	TRCN0000046693	0.426226	0.434408	0.430317
CTSK	A7	TRCN0000003628	0.425783	0.455806	0.440794
CAPN2	G7	TRCN0000284853	0.306685	0.582825	0.444755
CAPN2	G3	TRCN0000272831	0.364594	0.532585	0.448589
BACE1	A4	TRCN0000000278	0.31066	0.595454	0.453057
HMGB1	H6	TRCN0000356490	0.600245	0.349874	0.47506
BST2	H2	TRCN0000310391	0.513667	0.438962	0.476315
ECE1	H7	TRCN0000415551	0.427094	0.544457	0.485776
HSPD1	B12	TRCN0000029448	0.457162	0.546698	0.50193
SORL1	E4	TRCN0000062951	0.335807	0.707324	0.521565
HRG	E10	TRCN0000073635	0.348716	0.696233	0.522474
BST2	G11	TRCN0000303445	0.648186	0.473949	0.561068
ANXA2	D7	TRCN0000056144	0.535413	0.611486	0.57345
FURIN	F11	TRCN0000262167	0.414743	0.734759	0.574751
PRNP	H3	TRCN0000310705	0.531399	0.636486	0.583943
PSEN1	D12	TRCN0000061741	0.389485	0.823429	0.606457
PSEN1	D11	TRCN0000061738	0.441935	0.771375	0.606655
CTSL1	B1	TRCN0000003674	0.624278	0.592452	0.608365
HMGB1	B7	TRCN0000018932	0.561779	0.688415	0.625097
CTSB	A11	TRCN0000003659	0.715628	0.559364	0.637496
CTSK	A6	TRCN0000003627	0.623553	0.671883	0.647718
APP	B5	TRCN0000011042	0.480996	0.854008	0.667502
DPP4	D6	TRCN0000050776	0.598716	0.753472	0.676094
ECE1	H8	TRCN0000427615	0.702366	0.667874	0.68512
PRNP	H4	TRCN0000315762	0.569542	0.811836	0.690689
CTSB	A10	TRCN0000003658	0.618033	0.820893	0.719463
DPP4	D3	TRCN0000050773	0.709533	0.735223	0.722378
TMPRSS2	A2	TRCN0000000266	0.712194	0.74642	0.729307
CTSK	A8	TRCN0000003629	0.684644	0.814064	0.749354
PSEN2	F2	TRCN0000073747	0.725481	0.781828	0.753655
ECE1	C12	TRCN0000046942	0.82389	0.729368	0.776629
HRG	E8	TRCN0000073633	0.719943	0.852606	0.786274
MME	C7	TRCN0000046823	0.695095	0.886065	0.79058
TMPRSS2	G4	TRCN0000273413	0.790833	0.830116	0.810475
HSPD1	B9	TRCN0000029444	0.787692	0.846471	0.817081
SORL1	E2	TRCN0000062948	0.720599	1.00989	0.865245
FURIN	G1	TRCN0000262168	0.675256	1.05828	0.86677
WNT3A	F9	TRCN0000244630	0.77366	0.977086	0.875373
MME	C9	TRCN0000046825	0.710989	1.05161	0.881299
APP	B4	TRCN0000006707	0.515448	1.26075	0.888097
ANXA2	D8	TRCN0000056145	0.776171	1.0331	0.904635
PSEN2	E12	TRCN0000073744	0.827542	0.983395	0.905468
HMGB1	B8	TRCN0000018934	0.718952	1.1318	0.925374
BACE1	A5	TRCN0000000280	0.92968	0.993351	0.961515
MME	C8	TRCN0000046824	0.932638	0.99243	0.962534
FURIN	G6	TRCN0000282134	0.926386	1.00283	0.964609
LacZ	F12,G12	TRCN0000072240	1	1	1
APP	B6	TRCN0000011043	1.01775	1.0363	1.02702
ACE	C2	TRCN0000046616	1.08806	1.01122	1.04964
ACE	C1	TRCN0000046613	1.12678	1.03114	1.07896
PRNP	H5	TRCN0000315764	1.31889	1.05168	1.18528
DPP4	D4	TRCN0000050774	1.03763	1.37102	1.20432
ACE	C3	TRCN0000046617	1.22928	1.23856	1.23392
BST2	G10	TRCN0000303444	0.945578	1.52617	1.23588
BST2	G9	TRCN0000299179	1.18187	1.36207	1.27197
HSPD1	B11	TRCN0000029446	1.0247	1.54273	1.28372
CAPN2	G2	TRCN0000272781	1.38508	1.23575	1.31041
BACE1	A3	TRCN0000000277	1.55492	1.0876	1.32126
FAS	F7	TRCN0000218492	2.54346	0.285514	1.41449
FASLG	D9	TRCN0000058998	1.5046	1.35147	1.42804
ECE1	C11	TRCN0000046938	1.18822	1.68388	1.43605
FASLG	D10	TRCN0000058999	1.38598	1.50751	1.44674
TFPI	E5	TRCN0000073583	1.4323	1.71367	1.57299
ADAM9	D1	TRCN0000046978	1.73113	1.4643	1.59771
DPP4	D5	TRCN0000050775	1.41771	1.86165	1.63968
HSPD1	B10	TRCN0000029445	1.47183	2.10953	1.79068
WNT3A	F8	TRCN0000244629	1.58947	2.12188	1.85568
PSEN1	E1	TRCN0000061742	2.24641	1.83234	2.03937
HRG	E11	TRCN0000073637	1.87501	2.25879	2.0669
PSEN2	F1	TRCN0000073746	2.7908	2.1404	2.4656
HRG	E9	TRCN0000073634	2.74202	3.64449	3.19326
